# Supplementary material for: Low CD86 expression is a predictive biomarker for clinical response to the therapeutic human papillomavirus vaccine IGMKK16E7: results of a post hoc analysis
Source: JNCI Cancer Spectr. 2024 Sep 20;8(6):pkae091. doi: 10.1093/jncics/pkae091 (PMC11528511; doi:10.1093/jncics/pkae091)
Supplement: pkae091_Supplementary_Data [file pkae091_supplementary_data.zip]

Archive with 2 entries (2 files):
- AndoH_CD86biomarkerJNCICS_SuppleTable10623.pdf
- AndoH_MILACLE_CD86_SupplementaryFigures.pdf
